# Supplementary material for: RxMap: an LLM-assisted tool for medication normalization
Source: JAMIA Open. 2026 May 30;9(3):ooag085. doi: 10.1093/jamiaopen/ooag085 (PMC13221971; doi:10.1093/jamiaopen/ooag085)
Supplement: ooag085_Supplementary_Data [file ooag085_supplementary_data.zip]

Archive with 3 entries (3 files):
- 23-May-2026_063805_RxMap_SI.docx
- RxMap_SI.docx
- RxMap10_supp_(1).docx
